# Supplementary material for: Transcriptional Interactions of Single B-Subgenome Chromosome with C-Subgenome in B. oleracea-nigra Additional Lines
Source: Plants (Basel). 2023 May 18;12(10):2029. doi: 10.3390/plants12102029 (PMC10220956; doi:10.3390/plants12102029)
Supplement: Supplementary file 1 [file plants-12-02029-s001.zip]

Archive with 1 entries (1 files):
- plants-2370764-supplementary.pdf
